# Supplementary material for: Undiagnosed Diabetes and Prediabetes in Patients with Chronic Coronary Syndromes—An Alarming Public Health Issue
Source: J Clin Med. 2021 May 5;10(9):1981. doi: 10.3390/jcm10091981 (PMC8124594; doi:10.3390/jcm10091981)
Supplement: Supplementary file 1 [file jcm-10-01981-s001.zip]

Archive with 1 entries (1 files):
- jcm-1133020-supplementary.pdf
